# Supplementary material for: Predicting Risk of Motor Vehicle Collisions in Patients with Glaucoma: A Longitudinal Study
Source: PLoS One. 2015 Oct 1;10(10):e0138288. doi: 10.1371/journal.pone.0138288 (PMC4591330; doi:10.1371/journal.pone.0138288)
Supplement: S1 Table — (XLS) [file pone.0138288.s001.xls]

## Sheet: dmv_plos-4.csv
r	vaOD	vaOS	Time	date_end	date_begin	age	accident	UFOV_divatten	worstva	bestva	Date	CNDA__Mean_RT_01	Gender	mdod	mdos	mileage	curvecoherence
1	0	0	105448	2.09315	0	69.2767	0	30	0	0	120723	0.796875	M	-0.29	0.09	90	-1.4013
2	-0.1	0	140358	0.605479	0	66.2986	0	22	0	-0.1	140117	1.40144	M	-4.97	-6.2	80	-1.1133
3	-0.2	-0.2	121241	1.52603	0	49.5699	0	17	-0.2	-0.2	130215	0.550987	M	-1.21	-0.83	45	-0.360397
4	-0.2	0	120939	0.70137	0	72.4521	0	17	0	-0.2	120423	0.607143	F	0.46	1	50	-3.9901
4	-0.2	0	140238	1.15342	0.70137	73.1534	0	30	0	-0.2	130104	0.53125	F	0.48	0.59	50	-2.7958
4	-0.2	0	101111	1.46027	1.15342	73.6055	0	27	0	-0.2	130618	0.5	F	0.74	-0.6	50	-2.7439
4	-0.2	0	134531	1.63288	1.46027	73.9123	0	17	0	-0.2	131008	0.466667	F	-0.27	0.72	50	-3.0707
4	-0.2	0	104436	2.13699	1.63288	74.0849	0	17	0	-0.2	131210	0.5	F	-0.27	0.72	50	-1.898
4	-0.2	0	115023	2.34247	2.13699	74.589	0	17	0	-0.2	140612	0.4375	F	-0.27	0.72	50	-2.9183
5	-0.02	-0.06	94354	1.09315	0	62.589	0	17	-0.02	-0.06	120606	2.53619	M	-2.29	-1.66	200	-2.2702
5	-0.02	-0.06	75203	2.22192	1.09315	63.6822	0	17	-0.02	-0.06	130710	1.82031	M	-4.23	-1.01	200	-2.5737
6	0.12	0.46	111219	0.408219	0	65.3781	0	17	0.46	0.12	130109	0.611111	F	-3.64	-1.56	50	-2.6883
6	0.12	0.46	110802	0.594521	0.408219	65.7863	0	27	0.46	0.12	130607	0.575	F	-3.64	-1.56	50	-1.372
6	0.12	0.46	130117	1.6274	0.594521	65.9726	0	50	0.46	0.12	130814	2.75	F	-3.64	-1.56	50	-1.7469
7	0.42	0.38	113748	1.08767	0	77.6904	0	30	0.42	0.38	120927	1.00469	M	-14.17	-10.84	150	-2.3491
7	0.42	0.38	90022	1.72603	1.08767	78.7781	0	30	0.42	0.38	131029	1.34028	M	-14.17	-10.84	150	-1.70219
7	0.42	0.38	101859	1.91233	1.72603	79.4164	0	22	0.42	0.38	140619	1.3125	M	-14.17	-10.84	150	-1.7332
8	0.16	0.14	93733	0.594521	0	76.2931	0	37	0.16	0.14	121001	0.513158	M	-4.25	-1.11	150	-2.6402
8	0.16	0.14	110814	1.09863	0.594521	76.8877	0	23	0.16	0.14	130506	0.507813	M	-3.52	0.21	150	-0.498497
8	0.16	0.14	90312	1.47945	1.09863	77.3918	0	23	0.16	0.14	131106	0.603128	M	-3.52	0.21	150	-1.4292
8	0.16	0.14	140955	1.63288	1.47945	77.7726	0	32	0.16	0.14	140325	0.807692	M	-3.52	0.21	150	-1.6213
8	0.16	0.14	84555	1.90137	1.63288	77.926	0	32	0.16	0.14	140520	0.65625	M	-3.52	0.21	150	-1.259
9	0.04	0.06	101707	0.747945	0	56.7315	0	17	0.06	0.04	121126	0.909091	M	-12.16	-0.19	250	-0.0277023
9	0.04	0.06	94447	1.74795	0.747945	57.4794	0	17	0.06	0.04	130826	0.585938	M	-12.16	-0.19	250	-0.603699
10	0	-0.06	84720	1.83288	0	55.4411	0	17	0	-0.06	121026	0.444444	F	-1.57	-1.13	75	-0.577194
11	0.14	0.58	154040	0.0191781	0	81.1233	1	187	0.58	0.14	120731	1.09375	F	-5.36	-12.69	150	-4.4014
11	0.14	0.58	155343	0.0383562	0.0191781	81.1425	1	187	0.58	0.14	120807	1.51923	F	-5.36	-12.69	150	-2.3382
11	0.14	0.58	91139	0.0575342	0.0383562	81.1616	1	187	0.58	0.14	120814	0.808333	F	-5.36	-12.69	150	-0.805397
11	0.14	0.58	104253	0.0767123	0.0575342	81.1808	1	187	0.58	0.14	120821	0.970588	F	-5.36	-12.69	150	-1.1764
11	0.14	0.58	104221	0.824658	0.0767123	81.2	1	187	0.58	0.14	120828	0.642857	F	-5.36	-12.69	150	-1.298
11	0.14	0.58	105611	1.03562	0.824658	81.9479	1	187	0.58	0.14	130528	0.9375	F	-5.36	-12.69	150	-1.467
11	0.14	0.58	112939	1.78082	1.03562	82.1589	1	187	0.58	0.14	130813	0.83125	F	-5.36	-12.69	150	-1.0875
11	0.14	0.58	132551	2	1.78082	82.9041	1	187	0.58	0.14	140512	3.54167	F	-5.36	-12.69	150	-1.2032
12	0.04	0.06	111904	2.12329	0	88.3096	0	27	0.06	0.04	120712	4.675	M	-4.42	-1.94	40	-0.944099
13	-0.08	0	162445	0.515069	0	67.8712	0	27	0	-0.08	130911	1.01786	M	-3.16	-0.98	50	-1.338
13	-0.08	0	152437	0.956164	0.515069	68.3863	0	19	0	-0.08	140318	1.51923	M	-3.16	-0.98	50	-8.6341
14	-0.08	-0.08	125414	0.232877	0	64.8301	0	17	-0.08	-0.08	120724	0.661765	M	-1.18	-0.36	5	-1.046
14	-0.08	-0.08	115237	0.728767	0.232877	65.063	0	17	-0.08	-0.08	121017	0.605769	M	-1.15	0.23	5	-0.673798
14	-0.08	-0.08	111547	1.2274	0.728767	65.5589	0	20	-0.08	-0.08	130416	0.578125	M	-0.68	-0.14	5	-1.5881
14	-0.08	-0.08	113949	1.74795	1.2274	66.0575	0	17	-0.08	-0.08	131015	0.689904	M	-1.64	-0.98	5	-2.6197
14	-0.08	-0.08	114350	2.09041	1.74795	66.5781	0	17	-0.08	-0.08	140423	0.544118	M	-1.64	-0.98	5	-0.478302
15	0	-0.08	103805	1.88219	0	60.1014	0	17	0	-0.08	121008	0.663462	F	-0.78	-1.49	100	-0.680397
16	0.02	0.04	105143	0.917808	0	78.0164	0	50	0.04	0.02	130614	0.986111	M	-6.1	-7.13	100	-1.1616
16	0.02	0.04	133351	1.2	0.917808	78.9343	0	17	0.04	0.02	140515	1.51235	M	-6.1	-7.13	100	-1.6235
17	0.04	0	91541	2.07397	0	75.4274	0	20	0.04	0	120730	0.609375	F	1.55	0.67	50	-0.5
18	-0.06	-0.12	134256	1.24657	0	66.7808	0	17	-0.06	-0.12	121113	0.765625	M	1.6	0.78	300	-1.16679
18	-0.06	-0.12	143932	1.78356	1.24657	68.0274	0	17	-0.06	-0.12	140211	0.772059	M	1.6	0.78	300	-0.400497
19	-0.14	0.06	92109	0.128767	0	72.4959	0	17	0.06	-0.14	130501	0.591912	F	-1.11	-1.27	200	-0.274101
19	-0.14	0.06	152717	0.40274	0.128767	72.6247	0	17	0.06	-0.14	130617	0.671875	F	-1.11	-1.27	200	-0.95681
19	-0.14	0.06	94826	1.32055	0.40274	72.8986	0	17	0.06	-0.14	130925	0.534091	F	-1.11	-1.27	200	-0.452004
20	0.16	0.12	120031	0.0191781	0	81.474	0	113	0.16	0.12	120607	0.66875	M	0.01	-0.23	400	-2.7694
20	0.16	0.12	120150	0.0575342	0.0191781	81.4931	0	174	0.16	0.12	120614	0.649674	M	0.01	-0.23	400	-3.1016
20	0.16	0.12	112343	0.0767123	0.0575342	81.5315	0	230	0.16	0.12	120628	0.551136	M	-1	-0.68	400	-1.969
20	0.16	0.12	101401	0.89589	0.0767123	81.5507	0	187	0.16	0.12	120705	0.533333	M	-1	-0.68	400	-1.2945
20	0.16	0.12	104149	2.21918	0.89589	82.3699	0	137	0.16	0.12	130430	0.604167	M	-0.47	-0.36	400	-2.4741
21	-0.2	-0.12	140906	1.01918	0	51.6329	0	17	-0.12	-0.2	120719	0.648438	F	0.89	0.17	250	-0.450302
21	-0.2	-0.12	80913	1.51233	1.01918	52.6521	0	17	-0.12	-0.2	130726	0.491667	F	0.89	0.17	250	-0.873299
21	-0.2	-0.12	90426	1.83288	1.51233	53.1452	0	17	-0.12	-0.2	140122	0.539773	F	0.89	0.17	250	-0.234001
21	-0.2	-0.12	74753	2.10411	1.83288	53.4657	0	17	-0.12	-0.2	140519	0.504464	F	0.89	0.17	250	-0.786102
22	-0.08	-0.18	113430	0.731507	0	59.2603	0	17	-0.08	-0.18	130722	0.519231	M	0.54	0.23	100	-0.202004
22	-0.08	-0.18	140042	1.09589	0.731507	59.9918	0	29	-0.08	-0.18	140415	0.5625	M	0.54	0.23	100	-0.3591
23	-0.02	0.1	153142	0.786301	0	40.4877	0	230	0.1	-0.02	130118	0.958333	M	-10.88	-23.37	270	-1.5371
23	-0.02	0.1	143837	1.60274	0.786301	41.274	0	17	0.1	-0.02	131101	0.946429	M	-11.26	-26.33	270	-1.5773
24	-0.1	-0.2	90427	0.246575	0	68.2466	0	17	-0.1	-0.2	120608	0.583333	M	-3.25	1.05	300	-1.37241
24	-0.1	-0.2	110135	0.783562	0.246575	68.4931	0	17	-0.1	-0.2	120906	0.483333	M	-3.17	1.32	300	-0.5635
24	-0.1	-0.2	120134	1.36164	0.783562	69.0301	0	17	-0.1	-0.2	130321	0.5	M	-4.54	0.68	300	-0.554489
24	-0.1	-0.2	122508	1.60822	1.36164	69.6082	0	17	-0.1	-0.2	131018	0.986842	M	-4.21	0.64	300	-2.2981
24	-0.1	-0.2	104854	2.21644	1.60822	69.8548	0	17	-0.1	-0.2	140116	0.607641	M	-4.21	0.64	300	-1.3433
25	-0.06	-0.06	164041	1.45206	0	60.2603	0	20	-0.06	-0.06	130104	0.598684	M	-1.69	-2.95	250	-0.972801
25	-0.06	-0.06	121901	1.6411	1.45206	61.7123	0	20	-0.06	-0.06	140618	0.611111	M	-1.69	-2.95	250	-1.2405
26	-0.28	-0.1	144339	0.405479	0	55.2849	1	17	-0.1	-0.28	120912	0.656381	F	-0.59	-0.24	150	-1.6278
26	-0.28	-0.1	171635	1.74795	0.405479	55.6904	1	77	-0.1	-0.28	130207	0.585995	F	0.52	0.51	150	-2.8873
27	-0.2	-0.2	134728	1.01644	0	44.4219	0	17	-0.2	-0.2	120518	0.456731	M	1.91	0.47	75	-0.463699
27	-0.2	-0.2	104723	2.27397	1.01644	45.4383	0	17	-0.2	-0.2	130524	0.516447	M	1.91	0.47	75	-0.479797
28	-0.2	-0.2	110926	0.536986	0	56.3425	0	35	-0.2	-0.2	120604	0.665182	F	1.73	1	300	-0.371696
28	-0.2	-0.2	134300	2.2274	0.536986	56.8794	0	17	-0.2	-0.2	121217	0.582237	F	0.93	0.15	300	-0.571198
29	-0.08	0.02	140127	0.0383562	0	74.874	0	133	0.02	-0.08	120614	0.767045	M	-1.17	-4.33	150	-0.180397
29	-0.08	0.02	140734	0.0575342	0.0383562	74.9123	0	23	0.02	-0.08	120628	0.94375	M	-0.61	-2.35	150	-0.905899
29	-0.08	0.02	134832	0.0767123	0.0575342	74.9315	0	17	0.02	-0.08	120705	0.767857	M	0.4	-1.71	150	-0.377403
29	-0.08	0.02	135032	0.0986301	0.0767123	74.9507	0	33	0.02	-0.08	120712	0.678571	M	-1.05	-2.25	150	0.0811996
29	-0.08	0.02	124302	0.115069	0.0986301	74.9726	0	23	0.02	-0.08	120720	0.736111	M	0.35	-2.29	150	0.0419998
29	-0.08	0.02	124924	0.268493	0.115069	74.989	0	40	0.02	-0.08	120726	0.793753	M	0.35	-2.29	150	0.0684967
29	-0.08	0.02	101945	0.490411	0.268493	75.1425	0	40	0.02	-0.08	120920	0.784183	M	0.35	-2.29	150	-0.557709
29	-0.08	0.02	133025	0.723288	0.490411	75.3644	0	17	0.02	-0.08	121210	0.711397	M	-0.75	-2.34	150	-0.132904
29	-0.08	0.02	154947	1.07397	0.723288	75.5973	0	17	0.02	-0.08	130305	0.753128	M	-1.98	-3.72	150	-1.12691
29	-0.08	0.02	114653	1.23014	1.07397	75.9479	0	23	0.02	-0.08	130711	0.625713	M	-1.53	-3.31	150	-0.270401
29	-0.08	0.02	121431	1.72877	1.23014	76.1041	0	30	0.02	-0.08	130906	0.625	M	-1.83	-4.22	150	-0.181503
29	-0.08	0.02	120630	1.99178	1.72877	76.6027	0	17	0.02	-0.08	140307	0.75	M	-1.83	-4.22	150	-0.228302
29	-0.08	0.02	125639	2.2	1.99178	76.8658	0	17	0.02	-0.08	140611	0.544118	M	-1.83	-4.22	150	-0.318397
30	0.1	0.2	100641	0.60274	0	84.0959	0	17	0.2	0.1	130923	1.61029	F	-2.63	-2.39	30	-0.669807
30	0.1	0.2	105103	0.923288	0.60274	84.6986	0	17	0.2	0.1	140501	1.23438	F	-2.63	-2.39	30	-0.4711
31	0.12	0.1	91259	0.613699	0	82.6603	0	17	0.12	0.1	121003	1.35577	M	-1.22	-2.06	100	-6.5754
31	0.12	0.1	91459	1.16438	0.613699	83.274	0	343	0.12	0.1	130515	1.87888	M	-1.22	-2.06	100	-2.4497
31	0.12	0.1	93347	1.64932	1.16438	83.8247	0	345	0.12	0.1	131202	1.26562	M	0.18	-0.72	100	-2.9039
31	0.12	0.1	92332	1.89589	1.64932	84.3096	0	312	0.12	0.1	140528	2.10417	M	0.18	-0.72	100	-5.2016
32	0.02	0.12	150609	0.663014	0	58.0685	0	17	0.12	0.02	120914	0.537949	M	1.24	0.19	100	-0.830399
32	0.02	0.12	103954	1.94795	0.663014	58.7315	0	17	0.12	0.02	130514	0.5375	M	1.24	0.19	100	-1.1986
33	0.12	0	91109	1.53699	0	69.1534	0	17	0.12	0	121011	0.46875	F	1.55	1.64	300	-1.387
33	0.12	0	95019	1.87397	1.53699	70.6904	0	17	0.12	0	140425	0.375	F	1.27	1.19	300	-1.6413
34	0	0.02	101622	1.61096	0	65.7945	0	17	0.02	0	130115	0.625	F	2.29	1.02	210	-0.526901
35	-0.06	-0.06	85924	1.07945	0	57.274	0	150	-0.06	-0.06	120711	0.526316	M	2.46	0.2	300	-1.5203
35	-0.06	-0.06	133455	2.12603	1.07945	58.3534	0	17	-0.06	-0.06	130809	0.564065	M	0.97	-0.32	300	-1.0263
36	0.02	0	104307	1.04931	0	64.7096	1	500	0.02	0	120426	1.01786	F	-2.13	-1.54	100	-5.8391
37	-0.08	-0.08	151814	1.62192	0	60.2164	0	17	-0.08	-0.08	130111	0.579626	F	-5.08	-4	220	-0.364998
38	0.12	0.24	94435	0.671233	0	80.1014	0	40	0.24	0.12	121012	1.26562	F	-4.29	-1.77	15	-3.1644
38	0.12	0.24	91818	1.87123	0.671233	80.7726	0	170	0.24	0.12	130614	1.44231	F	-5.22	-2.59	15	-3.2107
39	-0.08	-0.08	85715	1.37808	0	60.8301	0	17	-0.08	-0.08	121010	0.553571	M	1.43	1.44	300	-1.3615
39	-0.08	-0.08	101916	1.87671	1.37808	62.2082	0	17	-0.08	-0.08	140225	0.5625	M	1.43	1.44	300	-0.750801
40	0.02	-0.1	131622	1.36986	0	75.8603	0	120	0.02	-0.1	130413	0.6875	M	1.45	-0.61	500	-1.9369
41	0.3	0.14	151917	1.01096	0	63.3644	0	253	0.3	0.14	120629	1.11111	F	-2.47	-2.16	30	-2.2983
41	0.3	0.14	125417	2.06575	1.01096	64.3753	0	30	0.3	0.14	130703	0.970588	F	-1.9	-1.62	30	-2.1158
41	0.3	0.14	133406	2.1589	2.06575	65.4301	0	30	0.3	0.14	140723	0.693182	F	-1.9	-1.62	30	-2.3398
42	-0.08	-0.1	135833	0.731507	0	57.2466	0	17	-0.08	-0.1	120912	0.58301	M	0.02	-0.25	70	-0.551605
42	-0.08	-0.1	160405	1.53425	0.731507	57.9781	0	17	-0.08	-0.1	130606	0.523438	M	0.02	-0.71	70	-1.7859
42	-0.08	-0.1	155836	1.95342	1.53425	58.7808	0	17	-0.08	-0.1	140326	0.355263	M	0.02	-0.71	70	-0.58931
43	-0.28	-0.22	154803	0.479452	0	49.5753	0	17	-0.22	-0.28	130423	0.496878	M	0.62	-0.42	500	-0.961502
43	-0.28	-0.22	160654	0.756164	0.479452	50.0548	0	17	-0.22	-0.28	131015	0.523438	M	-0.71	-0.39	500	-0.785599
43	-0.28	-0.22	141924	0.980822	0.756164	50.3315	0	79	-0.22	-0.28	140124	0.511719	M	-0.71	-0.39	500	-0.365303
43	-0.28	-0.22	155121	1.34247	0.980822	50.5562	0	17	-0.22	-0.28	140416	0.409722	M	-0.71	-0.39	500	-0.241501
44	-0.28	-0.3	115557	0.821918	0	55.2877	0	17	-0.28	-0.3	120801	0.5625	M	-1.69	-1.55	37	-2.2259
44	-0.28	-0.3	140034	2.06849	0.821918	56.1096	0	17	-0.28	-0.3	130528	1.28125	M	-1.69	-1.55	37	-4.05069
45	0	0.1	131849	0.649315	0	63.9342	0	17	0.1	0	120503	0.772059	M	-2.53	-2.08	150	-1.1691
45	0	0.1	134923	2.12603	0.649315	64.5836	0	117	0.1	0	121226	0.816667	M	-3.23	-2.34	150	-1.6981
45	0	0.1	140001	2.31507	2.12603	66.0603	0	117	0.1	0	140618	0.602941	M	-3.23	-2.34	150	-1.4971
46	0.3	-0.08	122558	0.30137	0	76.1452	0	197	0.3	-0.08	121115	0.633929	F	-0.56	-0.37	45	-1.04929
46	0.3	-0.08	125610	0.835616	0.30137	76.4466	0	57	0.3	-0.08	130305	0.729169	F	-0.56	-0.37	45	-1.24279
46	0.3	-0.08	150847	1.1863	0.835616	76.9808	0	187	0.3	-0.08	130916	0.835938	F	-3.29	-0.85	45	-2.1926
46	0.3	-0.08	111352	1.43288	1.1863	77.3315	0	85	0.3	-0.08	140122	0.732143	F	-3.29	-0.85	45	-1.4609
46	0.3	-0.08	161246	1.77808	1.43288	77.5781	0	32	0.3	-0.08	140422	0.725	F	-3.29	-0.85	45	-1.3722
47	-0.12	-0.2	125732	0.0191781	0	75.5343	0	183	-0.12	-0.2	120309	1.8125	M	-0.92	-2.13	150	-2.8232
47	-0.12	-0.2	111918	0.0383562	0.0191781	75.5534	0	200	-0.12	-0.2	120316	0.822919	M	-2.61	-3.35	150	-1.76931
47	-0.12	-0.2	121255	0.0520548	0.0383562	75.5726	0	153	-0.12	-0.2	120323	1.18382	M	-2.84	-4.53	150	-1.1094
47	-0.12	-0.2	155128	0.0767123	0.0520548	75.5863	0	60	-0.12	-0.2	120328	1.0376	M	-2.06	-4.49	150	-1.1149
47	-0.12	-0.2	102442	2.29041	0.0767123	75.611	0	17	-0.12	-0.2	120406	0.789063	M	-2.54	-2.84	150	-0.434303
47	-0.12	-0.2	115821	2.46575	2.29041	77.8247	0	106	-0.12	-0.2	140623	1.04167	M	-2.09	-3.58	150	-0.874489
48	0.1	0.1	105210	1.00822	0	66.7452	0	23	0.1	0.1	130823	0.634767	F	-0.35	0.08	10	-3.5188
49	0	0	135157	1.11507	0	76.6685	1	17	0	0	120524	0.579167	F	0.66	0.13	50	-4.4033
49	0	0	103109	1.62192	1.11507	77.7836	1	30	0	0	130705	0.625003	F	0.82	0.27	50	-3.6304
49	0	0	105609	2.15877	1.62192	78.7973	1	30	0	0	140710	0.933594	F	0.82	0.27	50	-5.4634
50	0	0.14	91753	0.915068	0	74.6438	0	70	0.14	0	130926	0.855769	F	0.42	-1.34	150	-2.645
51	0.1	0	101234	0.915068	0	76.9123	0	500	0.1	0	130926	3.82954	M	-12.35	-4.3	50	-5.82651
52	0	0.04	112840	0.0219178	0	73.4274	0	314	0.04	0	120703	1.69167	F	-2.5	-5.08	250	-4.7324
52	0	0.04	112535	0.0410959	0.0219178	73.4493	0	314	0.04	0	120711	2.175	F	-3.24	-6.41	250	-6.6982
52	0	0.04	101106	0.060274	0.0410959	73.4685	0	327	0.04	0	120718	1.43437	F	-3.71	-3.78	250	-3.2877
52	0	0.04	102849	0.194521	0.060274	73.4877	0	253	0.04	0	120725	0.7625	F	-2.92	-3.91	250	-1.9491
52	0	0.04	110518	0.942466	0.194521	73.6219	0	320	0.04	0	120912	0.795551	F	-1.64	-3.93	250	-3.1691
52	0	0.04	115006	2.14794	0.942466	74.3699	0	283	0.04	0	130612	0.730769	F	-4.05	-4.73	250	-1.9112
53	0.14	0.04	124622	1.13699	0	71.2712	0	27	0.14	0.04	120530	1.88822	M	-1.11	-2	300	-21.8046
53	0.14	0.04	93210	1.88219	1.13699	72.4082	0	27	0.14	0.04	130719	0.625	M	-1.11	-2	300	-1.395
53	0.14	0.04	135419	2.2411	1.88219	73.1534	0	27	0.14	0.04	140417	0.809211	M	-1.11	-2	300	-3.0044
54	0.1	0.14	115954	0.567123	0	62.0247	0	17	0.14	0.1	120831	0.416667	M	-0.82	-1.59	100	-0.9263
54	0.1	0.14	160307	1.04931	0.567123	62.5918	0	17	0.14	0.1	130326	0.606936	M	-0.82	-1.59	100	-1.2633
54	0.1	0.14	123822	1.54794	1.04931	63.074	0	17	0.14	0.1	130918	0.642361	M	-0.82	-1.59	100	-1.5602
54	0.1	0.14	115452	1.70137	1.54794	63.5726	0	17	0.14	0.1	140319	0.75	M	-2.68	-1.33	100	-0.837097
54	0.1	0.14	122526	1.9863	1.70137	63.726	0	17	0.14	0.1	140514	0.647059	M	-2.68	-1.33	100	-1.553
55	0.26	0.3	135436	2.45753	0	58.7315	0	37	0.3	0.26	120312	2.1613	F	-3.15	-2.87	80	-4.8209
56	-0.2	-0.18	132806	0.0191781	0	63.2055	0	113	-0.18	-0.2	120322	0.883333	M	0.6	-1.17	40	-0.441902
56	-0.2	-0.18	133505	0.0410959	0.0191781	63.2247	0	17	-0.18	-0.2	120329	0.662261	M	0.79	-0.29	40	-0.142899
56	-0.2	-0.18	132957	0.0547945	0.0410959	63.2466	0	17	-0.18	-0.2	120406	0.675	M	0.9	-0.9	40	0.0155106
56	-0.2	-0.18	130547	0.0575342	0.0547945	63.2603	0	17	-0.18	-0.2	120411	0.678823	M	1.17	-0.51	40	-0.178001
56	-0.2	-0.18	122306	0.865753	0.0575342	63.263	0	17	-0.18	-0.2	120412	0.894022	M	1.17	-0.51	40	-0.721497
56	-0.2	-0.18	112113	1.43288	0.865753	64.0712	0	17	-0.18	-0.2	130201	0.875	M	0.66	-0.31	40	-0.224297
56	-0.2	-0.18	144237	1.93699	1.43288	64.6384	0	20	-0.18	-0.2	130827	0.753289	M	0.66	-0.31	40	-0.600494
56	-0.2	-0.18	121244	2.43014	1.93699	65.1425	0	20	-0.18	-0.2	140227	0.792969	M	0.66	-0.31	40	-0.728699
57	0.02	0.02	125323	0.0164384	0	57.3671	0	47	0.02	0.02	120605	0.620195	M	-1.15	-2.02	400	-0.5942
57	0.02	0.02	154227	0.0383562	0.0164384	57.3836	0	33	0.02	0.02	120611	0.570028	M	-2.35	-2.48	400	-1.0987
57	0.02	0.02	144026	0.0547945	0.0383562	57.4055	0	30	0.02	0.02	120619	0.551217	M	-2.19	-1.64	400	-0.403
57	0.02	0.02	123120	1.50137	0.0547945	57.4219	0	17	0.02	0.02	120625	0.6125	M	-2.19	-1.64	400	-1.1528
57	0.02	0.02	73949	1.96164	1.50137	58.8685	0	22	0.02	0.02	131205	0.5	M	-0.61	-0.82	400	-1.10129
57	0.02	0.02	72910	2.22466	1.96164	59.3288	0	22	0.02	0.02	140522	0.575658	M	-0.61	-0.82	400	-0.3647
58	0	0.06	102138	1.0274	0	71.6877	0	173	0.06	0	130816	0.527344	F	0.45	-0.45	100	-3.5299
59	0.02	-0.08	133602	0.69863	0	52.3589	0	17	0.02	-0.08	120402	0.533327	M	1.33	0.49	400	-0.300003
59	0.02	-0.08	164444	1.67397	0.69863	53.0575	0	17	0.02	-0.08	121213	0.449219	M	1.33	0.49	400	-0.186409
59	0.02	-0.08	140956	2.13973	1.67397	54.0329	0	17	0.02	-0.08	131204	0.428571	M	0.52	0.59	400	-0.440597
59	0.02	-0.08	143744	2.4	2.13973	54.4986	0	17	0.02	-0.08	140523	0.63125	M	0.52	0.59	400	-0.0044022
60	-0.18	-0.16	111153	1.29589	0	62.3781	0	17	-0.16	-0.18	130125	0.568082	M	-0.88	-1.22	900	-0.1092
60	-0.18	-0.16	111923	1.58356	1.29589	63.674	0	17	-0.16	-0.18	140513	0.466667	M	-1.97	-1.98	900	-0.7146
61	0.5	0.08	121459	0.0547945	0	80.0931	0	330	0.5	0.08	120504	0.875	M	-4.33	-2.9	180	-2.29259
61	0.5	0.08	103649	0.0958904	0.0547945	80.1479	0	17	0.5	0.08	120524	1.17299	M	-4.83	-4.17	180	-1.32859
61	0.5	0.08	125828	0.128767	0.0958904	80.189	0	33	0.5	0.08	120608	0.85625	M	-5.2	-4.4	180	-0.981399
61	0.5	0.08	104818	1.24657	0.128767	80.2219	0	30	0.5	0.08	120620	0.832468	M	-5.2	-4.4	180	-1.1507
61	0.5	0.08	94319	2.31233	1.24657	81.3397	0	17	0.5	0.08	130802	0.75	M	-4.1	-3.76	180	-1.8696
62	-0.04	0.12	94033	0.860274	0	74.5096	0	120	0.12	-0.04	120412	1.23317	M	-3.32	-7.67	150	-2.49061
62	-0.04	0.12	143802	0.882192	0.860274	75.3699	0	120	0.12	-0.04	130220	0.796053	M	-3.32	-7.67	150	-0.631699
62	-0.04	0.12	102538	0.893151	0.882192	75.3918	0	23	0.12	-0.04	130228	0.673522	M	-2.77	-9.9	150	-0.928909
62	-0.04	0.12	144822	0.920548	0.893151	75.4027	0	20	0.12	-0.04	130304	0.77637	M	-2.53	-6.29	150	-2.045
62	-0.04	0.12	111535	0.931507	0.920548	75.4301	0	17	0.12	-0.04	130314	0.64375	M	-0.96	-7.2	150	-1.04481
62	-0.04	0.12	143718	1.68493	0.931507	75.4411	0	17	0.12	-0.04	130318	0.653846	M	-1.77	-7.68	150	-0.795403
62	-0.04	0.12	153133	2.01644	1.68493	76.1945	0	19	0.12	-0.04	131218	0.9375	M	-3.28	-8.17	150	-0.3051
62	-0.04	0.12	125535	2.1589	2.01644	76.526	0	17	0.12	-0.04	140418	0.854167	M	-3.28	-8.17	150	-1.3462
62	-0.04	0.12	151754	2.3726	2.1589	76.6685	0	17	0.12	-0.04	140609	0.821429	M	-3.28	-8.17	150	-1.039
63	-0.1	-0.18	94529	0.0191781	0	62.7206	0	17	-0.1	-0.18	120504	0.546875	M	-0.77	-2.27	250	-1.16
63	-0.1	-0.18	95805	0.0383562	0.0191781	62.7397	0	17	-0.1	-0.18	120511	0.514706	M	-0.77	-2.27	250	-0.426201
63	-0.1	-0.18	101107	0.0575342	0.0383562	62.7589	0	17	-0.1	-0.18	120518	0.616477	M	-0.11	-1.38	250	-0.382004
63	-0.1	-0.18	92158	0.0767123	0.0575342	62.7781	0	17	-0.1	-0.18	120525	0.820837	M	0.78	-1.02	250	-0.648399
63	-0.1	-0.18	84113	1.89315	0.0767123	62.7973	0	17	-0.1	-0.18	120601	0.601565	M	0.78	-1.02	250	-0.641403
63	-0.1	-0.18	111728	2.31233	1.89315	64.6137	0	17	-0.1	-0.18	140326	0.520833	M	0.78	-1.02	250	0.139999
64	0	0.1	112623	1.53151	0	76.0438	0	213	0.1	0	120417	1.54546	F	-3.39	-2.56	40	-4.3751
64	0	0.1	132403	2.17534	1.53151	77.5753	0	213	0.1	0	131028	0.75	F	-3.39	-2.56	40	-1.2311
64	0	0.1	113630	2.3589	2.17534	78.2192	0	32	0.1	0	140620	0.983333	F	-3.39	-2.56	40	-2.9713
65	-0.02	-0.12	144158	0.0410959	0.0191781	74.5808	0	70	-0.02	-0.12	120312	0.564781	M	0.36	-3.73	200	-1.3325
65	-0.02	-0.12	114647	0.0575342	0.0410959	74.6027	0	43	-0.02	-0.12	120320	0.659804	M	0.36	-4.22	200	-1.8125
65	-0.02	-0.12	122933	0.0767123	0.0575342	74.6192	0	17	-0.02	-0.12	120326	0.561335	M	0.88	-4.45	200	-0.835998
65	-0.02	-0.12	111717	0.0849315	0.0767123	74.6384	0	77	-0.02	-0.12	120402	0.585475	M	-0.35	-4.7	200	-0.952599
65	-0.02	-0.12	145213	1.09315	0.0849315	74.6466	0	17	-0.02	-0.12	120405	0.615234	M	-0.35	-4.7	200	-0.810204
66	-0.1	-0.1	164934	0.230137	0	55.3644	0	96	-0.1	-0.1	120907	0.514706	F	1.47	1.21	50	-2.5731
66	-0.1	-0.1	172200	0.750685	0.230137	55.5945	0	37	-0.1	-0.1	121130	0.45	F	1.19	-0.21	50	-2.7596
66	-0.1	-0.1	144555	1.10411	0.750685	56.1151	0	27	-0.1	-0.1	130608	0.464286	F	2.16	0.59	50	-2.17281
67	0.08	-0.04	110607	1.60548	0	74.4082	0	130	0.08	-0.04	120328	0.648398	M	-3.99	-4.57	150	-1.2814
67	0.08	-0.04	100815	2.12329	1.60548	76.0137	0	37	0.08	-0.04	131104	0.607143	M	-2.59	-3.32	150	-1.2893
67	0.08	-0.04	154922	2.4137	2.12329	76.5315	0	19	0.08	-0.04	140512	0.732143	M	-2.59	-3.32	150	-0.890404
68	0.1	0.02	133242	0.0191781	0	77.9397	0	47	0.1	0.02	120409	0.707468	F	-0.37	-1.54	175	-0.609802
68	0.1	0.02	143941	0.0410959	0.0191781	77.9589	0	24	0.1	0.02	120416	0.783333	F	-0.23	1.55	175	-1.3577
68	0.1	0.02	143855	0.0767123	0.0410959	77.9808	0	17	0.1	0.02	120424	0.7	F	-0.89	-0.58	175	-0.591599
68	0.1	0.02	151618	0.753425	0.0767123	78.0164	0	17	0.1	0.02	120507	0.777778	F	-1.43	0.62	175	-0.474808
68	0.1	0.02	91648	0.846575	0.753425	78.6932	0	17	0.1	0.02	130109	0.75	F	0.3	1.03	175	-0.6847
68	0.1	0.02	132455	1.55343	0.846575	78.7863	0	17	0.1	0.02	130212	0.948244	F	0.16	1.14	175	-0.913597
68	0.1	0.02	122744	1.88493	1.55343	79.4931	0	20	0.1	0.02	131028	0.756944	F	0.55	0.14	175	-1.1134
68	0.1	0.02	122232	2.21096	1.88493	79.8247	0	17	0.1	0.02	140226	0.725543	F	0.55	0.14	175	-0.310799
68	0.1	0.02	122112	2.38082	2.21096	80.1507	0	17	0.1	0.02	140625	0.588235	F	0.55	0.14	175	-0.882904
69	0	0	144732	1.34247	0	71.7671	0	17	0	0	120713	0.614585	M	-9.75	-0.55	75	-1.262
69	0	0	133613	2.12055	1.34247	73.1096	0	60	0	0	131115	0.535714	M	-11.37	0.25	75	-1.1423
70	0.06	0.16	115919	1.96986	0	72.2466	1	27	0.16	0.06	120625	0.720395	F	-0.8	-1.36	100	-4.3019
71	0.02	0	110832	1.69041	0	72.6849	0	67	0.02	0	120917	0.683333	M	0.02	-1	40	-1.2374
71	0.02	0	140421	1.93973	1.69041	74.3753	0	69	0.02	0	140527	0.598214	M	0.02	-1	40	-2.1134
72	0.14	0.16	112307	2.21918	0	70.6301	0	40	0.16	0.14	120607	0.59375	F	1.87	1.69	10	-2.0661
73	0	0	150935	0.789041	0	61.6082	0	17	0	0	121008	0.458333	M	0.41	-1.89	120	-1.19609
73	0	0	155557	1.16986	0.789041	62.3973	0	17	0	0	130723	0.507813	M	0.41	-1.89	120	-1.3578
73	0	0	154645	1.69589	1.16986	62.7781	0	17	0	0	131209	0.5	M	0.41	-1.89	120	-0.969299
73	0	0	150227	1.88219	1.69589	63.3041	0	17	0	0	140619	0.46875	M	0.41	-1.89	120	-0.710899
74	-0.1	0	111629	0.843836	0	49.1781	0	17	0	-0.1	130311	0.52381	F	1.45	0.09	150	-1.29781
74	-0.1	0	103329	1.46027	0.843836	50.0219	0	17	0	-0.1	140113	0.510417	F	0.52	0.46	150	-3.1063
75	-0.04	0	120257	1.05753	0	65.3233	0	27	0	-0.04	120410	0.693083	F	1.78	-0.67	200	-0.9841
75	-0.04	0	153822	1.81096	1.05753	66.3808	0	17	0	-0.04	130501	0.59375	F	1.35	-1.29	200	-1.38301
75	-0.04	0	145457	2.00274	1.81096	67.1342	0	17	0	-0.04	140131	0.729911	F	1.97	-0.94	200	-0.515701
75	-0.04	0	114150	2.37808	2.00274	67.326	0	17	0	-0.04	140411	0.631944	F	1.97	-0.94	200	-0.8321
76	-0.2	-0.08	121718	1.66301	0	62.2301	0	17	-0.08	-0.2	120601	0.543949	M	0.83	-0.06	100	-0.606903
76	-0.2	-0.08	111652	2.23562	1.66301	63.8931	0	17	-0.08	-0.2	140129	0.541944	M	0.83	-0.06	100	-1.7243
77	0.42	0.16	92904	0.621918	0	82.2329	0	43	0.42	0.16	120924	0.519886	M	-0.69	-0.05	75	-0.0225983
77	0.42	0.16	91203	1.2	0.621918	82.8548	0	43	0.42	0.16	130509	0.516667	M	-0.69	-0.05	75	-0.379105
77	0.42	0.16	94517	1.72877	1.2	83.4329	0	142	0.42	0.16	131206	0.557692	M	-0.69	-0.05	75	-0.226501
77	0.42	0.16	90415	1.92055	1.72877	83.9617	0	142	0.42	0.16	140617	1.21667	M	-0.69	-0.05	75	-0.259598
78	0	0.12	91551	1.01644	0	73.3973	0	17	0.12	0	120604	0.568237	M	1	0.91	30	-0.446198
78	0	0.12	83500	1.80822	1.01644	74.4137	0	17	0.12	0	130610	0.485294	M	-1.07	-1.42	30	-0.357696
78	0	0.12	95913	2.2274	1.80822	75.2055	0	17	0.12	0	140326	0.5	M	-1.07	-1.42	30	-0.498299
79	0.46	-0.1	154830	1.47671	0	63.5233	1	23	0.46	-0.1	121116	0.660714	F	-1.88	-2.32	175	-1.2281
79	0.46	-0.1	150006	1.5726	1.47671	65	1	17	0.46	-0.1	140509	1.0625	F	-2.07	-2.27	175	-1.6042
80	-0.06	-0.2	144228	1.52877	0	83.7808	0	37	-0.06	-0.2	130214	3.36523	M	-3.56	-0.59	100	-5.0406
81	0	0.02	120642	0.920548	0	64.7014	0	17	0.02	0	130924	0.75	F	1.73	0.97	40	-1.948
82	-0.1	0.2	103346	0.213699	0	83.2438	0	83	0.2	-0.1	121127	4.125	M	-1.9	-4.28	100	-2.0544
82	-0.1	0.2	120617	0.690411	0.213699	83.4575	0	23	0.2	-0.1	130213	4.36349	M	-1.91	-4.61	100	-2.8038
82	-0.1	0.2	123618	0.967123	0.690411	83.9343	0	74	0.2	-0.1	130806	3.67969	M	-2.03	-5.53	100	-2.19101
82	-0.1	0.2	102742	1.19452	0.967123	84.211	0	17	0.2	-0.1	131115	1.38125	M	-2.03	-5.53	100	-2.5917
82	-0.1	0.2	125942	1.74521	1.19452	84.4383	0	17	0.2	-0.1	140206	1.96875	M	-2.03	-5.53	100	-6.29629
83	-0.1	-0.1	105012	0.479452	0	71.6685	0	43	-0.1	-0.1	130114	0.703127	F	-4.99	-1.11	200	-1.3101
83	-0.1	-0.1	102541	0.79726	0.479452	72.1479	0	147	-0.1	-0.1	130708	0.628906	F	-3.19	0.09	200	-2.24971
83	-0.1	-0.1	85242	0.980822	0.79726	72.4657	0	84	-0.1	-0.1	131101	0.479167	F	-3.14	-0.36	200	-2.0819
83	-0.1	-0.1	105856	1.48493	0.980822	72.6493	0	17	-0.1	-0.1	140107	0.797635	F	-3.14	-0.36	200	-1.48
83	-0.1	-0.1	84252	1.6137	1.48493	73.1534	0	26	-0.1	-0.1	140710	0.697917	F	-3.14	-0.36	200	-1.2216
84	-0.1	0.1	105054	2.21918	0	72.2822	0	53	0.1	-0.1	120607	0.915865	M	1.8	1.03	70	-2.1426
85	0	-0.04	113533	0.0191781	0	71.8712	0	280	0	-0.04	120516	0.758929	M	-23.3	-11.47	30	-0.619598
85	0	-0.04	114939	0.0383562	0.0191781	71.8904	0	237	0	-0.04	120523	0.705595	M	-21.69	-11.08	30	-0.431397
85	0	-0.04	114516	0.0575342	0.0383562	71.9096	0	267	0	-0.04	120530	0.754115	M	-21.69	-11.08	30	-1.8346
85	0	-0.04	121954	0.0767123	0.0575342	71.9288	0	280	0	-0.04	120606	1.61458	M	-22.14	-11.4	30	-1.1509
85	0	-0.04	95651	0.369863	0.0767123	71.9479	0	277	0	-0.04	120613	0.774556	M	-22.14	-11.4	30	-1.0353
85	0	-0.04	141550	1.0411	0.369863	72.2411	0	280	0	-0.04	120928	0.807292	M	-22.14	-11.4	30	-0.970901
85	0	-0.04	130126	1.5589	1.0411	72.9123	0	87	0	-0.04	130531	0.921053	M	-25.03	-10.81	30	-1.2343
85	0	-0.04	115421	2.14794	1.5589	73.4301	0	212	0	-0.04	131206	1.3375	M	-23.03	-12.96	30	-1.41819
85	0	-0.04	144340	2.27945	2.14794	74.0192	0	239	0	-0.04	140709	0.881944	M	-23.03	-12.96	30	-1.2871
86	0.04	0.02	112756	1.93151	0	22.2219	0	17	0.04	0.02	120920	0.631437	F	-1.07	0.83	100	-0.852997
87	-0.08	0.02	114243	0.0191781	0	54.9918	0	17	0.02	-0.08	130315	0.55625	M	-0.53	-8.74	500	-0.542595
87	-0.08	0.02	111832	0.0575342	0.0191781	55.011	0	17	0.02	-0.08	130322	0.838235	M	-0.53	-8.74	500	-0.556503
87	-0.08	0.02	131914	0.153425	0.0575342	55.0493	0	17	0.02	-0.08	130405	0.862308	M	-0.91	-9.62	500	-0.948601
87	-0.08	0.02	95339	0.268493	0.153425	55.1452	0	17	0.02	-0.08	130510	0.767179	M	-0.91	-9.62	500	-1.0206
87	-0.08	0.02	95502	0.583562	0.268493	55.2603	0	17	0.02	-0.08	130621	0.676471	M	-0.91	-9.62	500	-0.915993
87	-0.08	0.02	103736	1.06301	0.583562	55.5753	0	20	0.02	-0.08	131014	0.723684	M	-1.47	-12.39	500	-1.2688
87	-0.08	0.02	103415	1.26575	1.06301	56.0548	0	17	0.02	-0.08	140407	0.745833	M	-1.47	-12.39	500	-0.846397
87	-0.08	0.02	125420	1.44931	1.26575	56.2575	0	17	0.02	-0.08	140620	0.75	M	-1.47	-12.39	500	-0.583397
88	0.3	0.1	114510	0.0191781	0	78.0657	0	267	0.3	0.1	130305	1.56424	M	-12.8	-3.58	200	-4.3178
88	0.3	0.1	93621	0.0575342	0.0191781	78.0849	0	203	0.3	0.1	130312	0.878472	M	-13.76	-4.8	200	-3.82
88	0.3	0.1	103130	0.0739726	0.0575342	78.1233	0	217	0.3	0.1	130326	1.12087	M	-16.59	-4.39	200	-5.43179
88	0.3	0.1	112123	0.134247	0.0739726	78.1397	0	157	0.3	0.1	130401	0.917969	M	-14.36	-5.34	200	-2.74509
88	0.3	0.1	102159	0.60274	0.134247	78.2	0	103	0.3	0.1	130423	0.845315	M	-14.36	-5.34	200	-4.29629
88	0.3	0.1	144353	1.47671	0.60274	78.6685	0	404	0.3	0.1	131011	1.48828	M	-14.36	-5.34	200	-3.8358
89	0.16	0.16	95727	0.361644	0	86.6877	0	232	0.16	0.16	140416	0.851563	F	-0.43	-2.4	200	-1.9555
90	-0.28	-0.2	91105	0.539726	0	51.5151	0	17	-0.2	-0.28	120827	0.6	M	-0.04	-5.36	100	-0.511498
90	-0.28	-0.2	131626	0.693151	0.539726	52.0548	0	17	-0.2	-0.28	130312	0.577381	M	-0.04	-5.36	100	-0.497597
90	-0.28	-0.2	100533	1.19452	0.693151	52.2082	0	23	-0.2	-0.28	130507	0.791667	M	-0.04	-5.36	100	-0.720306
90	-0.28	-0.2	101557	1.75343	1.19452	52.7096	0	17	-0.2	-0.28	131106	0.735939	M	-0.04	-5.36	100	-0.7575
90	-0.28	-0.2	105709	1.99726	1.75343	53.2685	0	23	-0.2	-0.28	140529	0.625	M	-0.04	-5.36	100	-0.870499
91	0.04	0.14	133702	0.0191781	0	73.5343	0	17	0.14	0.04	120917	0.643382	F	0.16	-0.72	100	-1.8939
91	0.04	0.14	142830	0.0383562	0.0191781	73.5534	0	23	0.14	0.04	120924	0.628125	F	0.03	-0.26	100	-1.3863
91	0.04	0.14	134022	0.0575342	0.0383562	73.5726	0	17	0.14	0.04	121001	0.619318	F	0.18	-0.07	100	-1.0961
91	0.04	0.14	154229	0.0767123	0.0575342	73.5918	0	17	0.14	0.04	121008	0.541667	F	-0.09	-1.08	100	-0.571999
91	0.04	0.14	141729	0.142466	0.0767123	73.611	0	17	0.14	0.04	121015	0.638889	F	-0.09	-1.08	100	-1.3025
91	0.04	0.14	132719	0.652055	0.142466	73.6767	0	17	0.14	0.04	121108	0.526786	F	-0.09	-1.08	100	-0.851898
91	0.04	0.14	131544	1.18082	0.652055	74.1863	0	20	0.14	0.04	130513	0.848214	F	0.87	-1.22	100	-1.1681
91	0.04	0.14	132055	1.61644	1.18082	74.7151	0	17	0.14	0.04	131122	0.875	F	0.91	-0.73	100	-1.30471
91	0.04	0.14	84849	1.93973	1.61644	75.1507	0	17	0.14	0.04	140430	0.5	F	0.91	-0.73	100	-0.605804
92	0.34	0.2	103130	0.230137	0	68.0877	0	30	0.34	0.2	120914	1.44688	F	-9.42	-2.33	100	-6.69009
92	0.34	0.2	101422	0.334247	0.230137	68.3178	0	27	0.34	0.2	121207	0.948866	F	-9.95	-0.64	100	-1.03511
92	0.34	0.2	92513	0.361644	0.334247	68.4219	0	17	0.34	0.2	130114	0.921877	F	-11.1	-1.83	100	-1.4776
92	0.34	0.2	102835	0.372603	0.361644	68.4493	0	23	0.34	0.2	130124	0.583333	F	-10.14	-2.25	100	-1.05449
92	0.34	0.2	113728	0.391781	0.372603	68.4603	0	17	0.34	0.2	130128	0.934659	F	-10.18	-1.41	100	-1.04941
92	0.34	0.2	144456	0.410959	0.391781	68.4794	0	23	0.34	0.2	130204	1.44853	F	-9.93	-2.02	100	-0.643097
92	0.34	0.2	104706	0.684932	0.410959	68.4986	0	17	0.34	0.2	130211	0.805106	F	-10.21	-1.96	100	-1.4508
92	0.34	0.2	92237	1.21918	0.684932	68.7726	0	17	0.34	0.2	130522	0.947917	F	-9.36	-1.75	100	-1.98
92	0.34	0.2	111134	1.68493	1.21918	69.3068	0	42	0.34	0.2	131203	1.03409	F	-9.36	-1.75	100	-0.822304
92	0.34	0.2	100411	1.94795	1.68493	69.7726	0	19	0.34	0.2	140522	0.933594	F	-9.36	-1.75	100	-0.790306
93	0	-0.1	145118	1.43562	0	60.6192	0	17	0	-0.1	130320	0.5	M	-0.74	0.48	144	-1.7212
94	-0.08	0	111337	0.816438	0	65.8411	0	23	0	-0.08	131101	0.642857	F	0.42	0.03	550	-2.13901
95	0.12	0.14	112942	0.0191781	0	72.0082	0	200	0.14	0.12	121227	1.41667	M	-22.89	-13.25	150	-3.05391
95	0.12	0.14	105102	0.0383562	0.0191781	72.0274	0	223	0.14	0.12	130103	2.17969	M	-22.75	-14.8	150	-1.7847
95	0.12	0.14	95229	0.0575342	0.0383562	72.0466	0	17	0.14	0.12	130110	1.96875	M	-20.79	-13.69	150	-1.1188
95	0.12	0.14	95126	0.0767123	0.0575342	72.0657	0	237	0.14	0.12	130117	1.91493	M	-22.44	-14.31	150	-1.1619
95	0.12	0.14	95525	0.112329	0.0767123	72.0849	0	197	0.14	0.12	130124	2.01923	M	-21.51	-13.57	150	-1.1731
95	0.12	0.14	85946	0.789041	0.112329	72.1205	0	64	0.14	0.12	130206	1.11539	M	-21.51	-13.57	150	-0.747803
95	0.12	0.14	83027	1.04658	0.789041	72.7973	0	233	0.14	0.12	131011	1.88221	M	-23.35	-16.07	150	-0.642502
95	0.12	0.14	94337	1.53699	1.04658	73.0548	0	17	0.14	0.12	140113	1.93542	M	-23.35	-16.07	150	-3.015
95	0.12	0.14	104559	1.66301	1.53699	73.5452	0	169	0.14	0.12	140711	1.43359	M	-23.35	-16.07	150	-1.1093
96	0.16	0.22	113151	0.969863	0	65.1753	0	40	0.22	0.16	130318	1.60938	M	-6.52	-15.39	60	-0.817497
96	0.16	0.22	95402	1.4411	0.969863	66.1452	0	40	0.22	0.16	140307	0.675	M	-6.52	-15.39	60	-0.533699
97	-0.22	-0.26	111013	0.0191781	0	56.2657	0	17	-0.22	-0.26	120608	0.583333	M	0.84	0.31	200	-2.8834
97	-0.22	-0.26	142024	0.0383562	0.0191781	56.2849	0	17	-0.22	-0.26	120615	0.648897	M	1.25	0.3	200	-3.8977
97	-0.22	-0.26	143207	0.0739726	0.0383562	56.3041	0	17	-0.22	-0.26	120622	0.738971	M	-0.41	-0.17	200	-2.2352
97	-0.22	-0.26	142339	0.134247	0.0739726	56.3397	0	17	-0.22	-0.26	120705	0.666667	M	-0.41	-0.17	200	-2.28569
97	-0.22	-0.26	135519	1.14521	0.134247	56.4	0	20	-0.22	-0.26	120727	0.688422	M	0.73	-0.39	200	-1.4698
97	-0.22	-0.26	82646	1.68219	1.14521	57.411	0	17	-0.22	-0.26	130731	0.566667	M	-0.71	-1.25	200	-1.1236
97	-0.22	-0.26	90829	1.98904	1.68219	57.9479	0	17	-0.22	-0.26	140212	0.784091	M	-0.71	-1.25	200	-1.0565
97	-0.22	-0.26	84014	2.21644	1.98904	58.2548	0	17	-0.22	-0.26	140604	0.604167	M	-0.71	-1.25	200	-5.71489
98	0	0.04	150351	0.224658	0	57.8219	0	23	0.04	0	120831	1.48214	F	-9.03	-0.71	50	-1.3375
98	0	0.04	104410	0.249315	0.224658	58.0466	0	30	0.04	0	121121	1.25	F	-11.29	-0.56	50	-2.98231
98	0	0.04	85239	0.268493	0.249315	58.0712	0	17	0.04	0	121130	0.653846	F	-10.05	-2.06	50	-1.5331
98	0	0.04	115109	0.287671	0.268493	58.0904	0	17	0.04	0	121207	0.804169	F	-9.49	-0.2	50	-0.388496
98	0	0.04	131055	0.306849	0.287671	58.1096	0	17	0.04	0	121214	0.805896	F	-9.95	-1.16	50	-0.427597
98	0	0.04	94842	1.9863	0.306849	58.1288	0	17	0.04	0	121221	0.698864	F	-12.25	-0.75	50	-0.537201
99	0.1	0.02	103241	0.238356	0	51.1315	0	27	0.1	0.02	130826	0.566176	F	-4.13	-4.65	70	-1.7625
99	0.1	0.02	113225	0.616438	0.238356	51.3699	0	20	0.1	0.02	131121	0.480263	F	-4.13	-4.65	70	-1.3159
99	0.1	0.02	102916	0.816438	0.616438	51.7479	0	17	0.1	0.02	140408	0.444444	F	-4.13	-4.65	70	-1.11641
99	0.1	0.02	134614	1	0.816438	51.9479	0	17	0.1	0.02	140620	0.40625	F	-4.13	-4.65	70	-0.620003
100	0	-0.06	160344	0.80274	0	50.8822	1	17	0	-0.06	121018	0.68125	F	0.6	-0.09	200	-1.04629
100	0	-0.06	72612	1	0.80274	51.6849	1	17	0	-0.06	130807	0.534093	F	0.6	-0.09	200	-1.332
100	0	-0.06	145200	1.41644	1	51.8822	1	17	0	-0.06	131018	0.552083	F	1.74	-1.26	200	-1.12471
101	-0.1	-0.1	101607	1.78082	0	22.8164	0	17	-0.1	-0.1	121114	0.705357	M	0.1	-1.27	325	-0.838898
102	-0.2	-0.08	140537	1.42192	0	27.6767	1	170	-0.08	-0.2	120720	0.59375	M	-1.35	-0.63	100	-27.8107
103	-0.1	-0.1	104929	0.934247	0	57.6767	0	17	-0.1	-0.1	121019	0.6875	F	-0.02	-5.93	30	-0.747406
103	-0.1	-0.1	132549	1.85206	0.934247	58.611	0	23	-0.1	-0.1	130925	0.86875	F	-2.27	-9.1	30	-1.0627
104	-0.04	0	115622	0.980822	0.479452	63.2521	0	364	0	-0.04	130409	0.625	F	1.57	-0.63	200	-2.855
105	-0.2	-0.1	165839	0.479452	0	33.0356	1	29	-0.1	-0.2	130619	0.458333	M	-0.63	-4.23	300	-4.785
105	-0.2	-0.1	144520	1.53973	0.479452	34.0959	1	17	-0.1	-0.2	140711	0.514706	M	-0.63	-4.23	300	-1.79319
106	-0.2	-0.06	141048	1.70685	0	38.2575	0	17	-0.06	-0.2	121211	0.523026	M	0.32	0.95	200	-1.0897
107	0.12	0.06	102050	0.1	0	70.1342	1	33	0.12	0.06	130306	5.16466	M	-12.26	-12.96	200	-1.0452
108	-0.1	0	92040	1.46575	0	60.6411	0	37	0	-0.1	130309	0.585069	F	0.5	-1.61	40	-1.3111
109	-0.1	0	114118	1.07945	0	48.6822	1	17	0	-0.1	130508	0.411765	M	-0.02	-0.83	300	-1.3033
110	0	-0.1	112402	1.35343	0	48.7753	0	23	0	-0.1	130419	0.610294	M	-5.93	-1.77	200	-4.4413
111	0.06	0.24	112236	0.421918	0	70.7589	0	27	0.24	0.06	130308	0.745833	M	-9.84	-3.4	200	-1.4207
111	0.06	0.24	111153	0.663014	0.421918	71.1808	0	17	0.24	0.06	130809	0.722657	M	-8.61	-2.17	200	-1.0115
111	0.06	0.24	120517	1.46849	0.663014	71.4219	0	17	0.24	0.06	131105	0.817506	M	-8.61	-2.17	200	-1.92129
112	-0.1	-0.08	133321	0.536986	0	62.6822	0	23	-0.08	-0.1	130410	0.779167	F	0.45	-1.33	80	-3.1105
112	-0.1	-0.08	110251	1.15342	0.536986	63.2192	0	20	-0.08	-0.1	131023	0.625	F	0.53	-1.71	80	-1.3754
112	-0.1	-0.08	144819	1.37808	1.15342	63.8356	0	19	-0.08	-0.1	140605	0.882813	F	0.53	-1.71	80	-1.84761
113	0.02	0.1	121509	0.306849	0	67.9452	0	407	0.1	0.02	130617	2.78333	F	-4.33	-6.49	12	-2.29179
113	0.02	0.1	115311	1.19178	0.306849	68.252	0	106	0.1	0.02	131007	0.823529	F	-4.79	-6.77	12	-1.98471
114	0	0	83708	1.18356	0	62.0247	0	17	0	0	130620	0.519231	M	0.37	-1.12	300	-0.496696
115	-0.1	0	131009	0.463014	0	57.3534	0	72	0	-0.1	140310	0.625	F	-1.47	-0.2	50	-0.996696
116	-0.1	0.16	84629	0.912329	0	60.3397	0	280	0.16	-0.1	130927	0.705882	M	-8.56	-5.02	200	-7.74509
117	0	0	114741	0.879452	0.361644	44.3452	0	17	0	0	140218	0.572917	F	-3.3	-2.83	150	-2.4194
